# Supplementary material for: Geoenvironmental evaluation of leachate and soil pollution potential of an open dumpsite
Source: Environ Monit Assess. 2026 Mar 3;198(3):272. doi: 10.1007/s10661-026-15037-2 (PMC12957649; doi:10.1007/s10661-026-15037-2)
Supplement: Supplementary file 1 — Supplementary file1 (XLSX 30 KB) [file 10661_2026_15037_MOESM1_ESM.xlsx]

## Sheet: ecological risk
		Cd	Cr	Cu	Ni	Pb	Zn							0.5	1	1.5
	P1 0.5	43.5	7.18889	19.5909	4.83333	16.5962	1.26786	92.9771	91.3022	1				201.845	160.172	162.08
	P1 1	25.4062	5.52857	40.7115	4.18182	14.8281	1.94138	92.5977
	P1 1.5	23.1316	5.50667	40.3667	4.5	13.6579	1.16891	88.3317
	P2 0.5	95.8125	13.7	32.8636	4.08333	24.1538	2.17521	172.789	147.952	2
	P2 1	37.0312	9.17143	53.6731	4.29545	23.3438	2.52644	130.041
	P2 1.5	43.3421	9.61333	60.6667	5.25	20.6579	1.49483	141.025
	P3 0.5	97.6875	11.7889	37.0682	9.02778	15.9231	1.94415	173.44	161.621	3
	P3 1	55.2188	8.22143	58.3077	9.81818	18.9531	2.27658	152.796
	P3 1.5	58.8947	11.18	56.1167	13.3269	17.7237	1.38712	158.629
	P4 0.5	33.9375	4.6	9.81818	5.83333	9.67308	1.16822	65.0303	72.2433	4
	P4 1	31.2188	4.59286	20.5	9.75	8.92188	1.63075	76.6142
	P4 1.5	30.6316	4.90667	20.1833	6.80769	11.5658	0.990402	75.0855
	P5 0.5	68.625	7.8	9.84091	9.05556	14.9423	1.69271	111.956	97.9764	5
	P5 1	39.2812	5.37143	15.1154	8.45455	12.9531	2.19497	83.3707
	P5 1.5	52.7368	5.25333	16.1	10.4808	12.8026	1.22838	98.602
	P6 0.5	480.562	23.0889	82.3636	28.8889	39.2692	2.29486	656.468	531.697	6
	P6 1	301.125	18.3071	80.4231	26.6364	42.8281	3.23434	472.554
	P6 1.5	276.553	28.9	87.5333	27.5769	43.5526	1.95295	466.068
	P7 0.5	108.375	9.44444	7.52273	6.38889	7.48077	1.04516	140.257	120.103	7
	P7 1	84	6.55	7.82692	6.70455	6.78125	1.3671	113.23			174.699
	P7 1.5	78	6.84	8.18333	6.30769	6.68421	0.805537	106.821
	Min	23.1316	4.59286	7.52273	4.08333	6.68421	0.805537
	Max	480.562	28.9	87.5333	28.8889	43.5526	3.23434
	Mean	98.3367	9.88352	36.4179	10.1049	18.252	1.70418	174.699

## Sheet: ECOLOGICAL RISK AND RISK FACTOR
							Location	Eir						RI	RI																			RI
								Cd	Cr	Cu	Ni	Pb	Zn	(All Points)	(Location)																		Location 1	91.3
							P1 0.5m	43.5	7.19	19.59	4.83	16.6	1.27	92.98	91.3					P1 0.5m	92.98												Location 2	147.95
							P1 1.0m	25.41	5.53	40.71	4.18	14.83	1.94	92.6						P1 1.0m	92.6												Location 3	161.62
							P1 1.5m	23.13	5.51	40.37	4.5	13.66	1.17	88.33						P1 1.5m	88.33												Location 4	72.24
							P2 0.5m	95.81	13.7	32.86	4.08	24.15	2.18	172.79	147.95					P2 0.5m	172.79												Location 5	97.98
							P2 1.0m	37.03	9.17	53.67	4.3	23.34	2.53	130.04						P2 1.0m	130.04												Location 6	531.7
							P2 1.5m	43.34	9.61	60.67	5.25	20.66	1.49	141.02						P2 1.5m	141.02												Location 7	120.1
							P3 0.5m	97.69	11.79	37.07	9.03	15.92	1.94	173.44	161.62					P3 0.5m	173.44
							P3 1.0m	55.22	8.22	58.31	9.82	18.95	2.28	152.8						P3 1.0m	152.8
							P3 1.5m	58.89	11.18	56.12	13.33	17.72	1.39	158.63						P3 1.5m	158.63
							P4 0.5m	33.94	4.6	9.82	5.83	9.67	1.17	65.03	72.24					P4 0.5m	65.03
							P4 1.0m	31.22	4.59	20.5	9.75	8.92	1.63	76.61						P4 1.0m	76.61
							P4 1.5m	30.63	4.91	20.18	6.81	11.57	0.99	75.09						P4 1.5m	75.09
							P5 0.5m	68.63	7.8	9.84	9.06	14.94	1.69	111.96	97.98					P5 0.5m	111.96
							P5 1.0m	39.28	5.37	15.12	8.45	12.95	2.19	83.37						P5 1.0m	83.37
							P5 1.5m	52.74	5.25	16.1	10.48	12.8	1.23	98.6						P5 1.5m	98.6
							P6 0.5m	480.56	23.09	82.36	28.89	39.27	2.29	656.47	531.7					P6 0.5m	656.47
							P6 1.0m	301.13	18.31	80.42	26.64	42.83	3.23	472.55						P6 1.0m	472.55
							P6 1.5m	276.55	28.9	87.53	27.58	43.55	1.95	466.07						P6 1.5m	466.07
							P7 0.5m	108.38	9.44	7.52	6.39	7.48	1.05	140.26	120.1					P7 0.5m	140.26
							P7 1.0m	84	6.55	7.83	6.7	6.78	1.37	113.23						P7 1.0m	113.23
							P7 1.5m	78	6.84	8.18	6.31	6.68	0.81	106.82						P7 1.5m	106.82
							Min.	23.13	4.59	7.52	4.08	6.68	0.81
							Max	480.56	28.9	87.53	28.89	43.55	3.23							Location 1	91.3
							Mean	98.34	9.88	36.42	10.1	18.25	1,70							Location 2	147.95
																				Location 3	161.62
																				Location 4	72.24
																				Location 5	97.98
																				Location 6	531.7
																				Location 7	120.1
