# Supplementary material for: Geoenvironmental evaluation of leachate and soil pollution potential of an open dumpsite
Source: Environ Monit Assess. 2026 Mar 3;198(3):272. doi: 10.1007/s10661-026-15037-2 (PMC12957649; doi:10.1007/s10661-026-15037-2)
Supplement: Supplementary file 2 — Supplementary file2 (XLSX 22 KB) [file 10661_2026_15037_MOESM2_ESM.xlsx]

## Sheet: IGEO
														Parameter	Dumpsite			Control						Parameter	Dumpsite	Control	Dumpsite	Control	Dumpsite	Control
															Depth 0.5	Depth 1	Depth 1.5	Depth 0.5	Depth 1	Depth 1.5					0.5 m	0.5 m	1 m	1 m	1.5 m	1.5 m
				Sample	Cd	Cr	Cu	Fe	Mn	Ni	Pb	Zn		Cd	-0.901429	-0.604286	-0.307143	-2.54	-1.47	-1.28				Cd	-0.901429	-2.54	-0.604286	-1.47	-0.307143	-1.28
				P1 0.5m	-1.96	-8.7	-7.29	-8.49	-11.06	-10.2	-6.12	-3.75		Cr	-8.24714	-8.02286	-7.73857	-10.49	-9.94	-9.79				Cr	-8.24714	-10.49	-8.02286	-9.94	-7.73857	-9.79
				P1 1.0m	-1.73	-8.45	-5.99	-8.34	-10.81	-10.11	-5.98	-3.4		Cu	-7.23714	-6.40714	-6.15	-9.31	-9.04	-8.84				Cu	-7.23714	-9.31	-6.40714	-9.04	-6.15	-8.84
				P1 1.5m	-1.62	-8.35	-5.8	-7.92	-10.71	-9.77	-5.85	-3.32		Fe	-8.01143	-7.83571	-7.49143	-9.35	-9.02	-8.6				Fe	-8.01143	-9.35	-7.83571	-9.02	-7.49143	-8.6
				P2 0.5m	-0.82	-7.77	-6.54	-7.99	-11.73	-10.44	-5.58	-2.97		Mn	-11.3143	-10.9271	-10.7643	-12.49	-12.03	-11.66				Mn	-11.3143	-12.49	-10.9271	-12.03	-10.7643	-11.66
				P2 1.0m	-1.19	-7.72	-5.6	-8.12	-10.98	-10.08	-5.33	-3.01		Ni	-9.50714	-9.13286	-8.81	-10.15	-9.82	-9.6				Ni	-9.50714	-10.15	-9.13286	-9.82	-8.81	-9.6
				P2 1.5m	-0.71	-7.55	-5.21	-7.54	-10.87	-9.55	-5.26	-2.97		Pb	-6.17143	-5.91429	-5.67	-7.81	-7.56	-7.28				Pb	-6.17143	-7.81	-5.91429	-7.56	-5.67	-7.28
				P3 0.5m	-0.79	-7.99	-6.37	-7.45	-11.58	-9.29	-6.18	-3.13		Zn	-3.42286	-3.28571	-3.23	-4.09	-4.36	-3.55				Zn	-3.42286	-4.09	-3.28571	-4.36	-3.23	-3.55
				P3 1.0m	-0.61	-7.87	-5.48	-7.26	-11.15	-8.88	-5.63	-3.16
				P3 1.5m	-0.27	-7.33	-5.33	-7.13	-10.81	-8.2	-5.48	-3.07
				P4 0.5m	-2.31	-9.35	-8.29	-9.1	-12.27	-9.92	-6.9	-3.87
				P4 1.0m	-1.43	-8.71	-6.98	-8.81	-11.67	-8.89	-6.72	-3.65
				P4 1.5m	-1.21	-8.52	-6.8	-8.65	-11.27	-9.17	-6.09	-3.56
				P5 0.5m	-1.3	-8.59	-8.28	-8.1	-10.86	-9.29	-6.27	-3.33
				P5 1.0m	-1.1	-8.49	-7.42	-7.85	-10.55	-9.1	-6.18	-3.22
				P5 1.5m	-0.43	-8.42	-7.13	-7.1	-10.51	-8.55	-5.95	-3.25
				P6 0.5m	1.51	-7.02	-5.22	-6.27	-9.95	-7.62	-4.88	-2.89
				P6 1.0m	1.84	-6.72	-5.01	-6.18	-9.63	-7.44	-4.45	-2.66
				P6 1.5m	1.96	-5.96	-4.68	-6.06	-9.52	-7.15	-4.18	-2.58
				P7 0.5m	-0.64	-8.31	-8.67	-8.68	-11.75	-9.79	-7.27	-4.02
				P7 1.0m	-0.01	-8.2	-8.37	-8.29	-11.7	-9.43	-7.11	-3.9
				P7 1.5m	0.13	-8.04	-8.1	-8.04	-11.66	-9.28	-6.88	-3.86
				C 0.5m	-2.54	-10.49	-9.31	-9.35	-12.49	-10.15	-7.81	-4.09
				C 1.0m	-1.47	-9.94	-9.04	-9.02	-12.03	-9.82	-7.56	-4.36
				C 1.5m	-1.28	-9.79	-8.84	-8.6	-11.66	-9.6	-7.28	-3.55
				Mean Igeo of dumpsite soil	-0.6	-8	-6.6	-7.78	-11	-9.15	-5.92	-3.31
				Mean Igeo of control site soil	-1.76	-10.07	-9.06	-8.99	-12.06	-9.86	-7.55	-4
