# Supplementary material for: Geoenvironmental evaluation of leachate and soil pollution potential of an open dumpsite
Source: Environ Monit Assess. 2026 Mar 3;198(3):272. doi: 10.1007/s10661-026-15037-2 (PMC12957649; doi:10.1007/s10661-026-15037-2)
Supplement: Supplementary file 3 — Supplementary file3 (XLSX 23 KB) [file 10661_2026_15037_MOESM3_ESM.xlsx]

## Sheet: MPI, PLI,Summation of MPI, DCon
																																			MPI
				Sample	MPI								PLI		Degree of contamination
					Cd	Cr	Cu	Fe	Mn	Ni	Pb	Zn							PLI	Degree of Contamination												Cd	Cr	Cu	Fe	Mn	Ni	Pb	Zn
				P1 0.5m	1.45	3.59	3.92	1.82	2.71	0.97	3.32	1.27	2.12	19.05	20.16			Location 1	2.02667	20.16												3.28	4.94	7.28	2.48	2.37	2.02	3.65	1.7
				P1 1.0m	0.85	2.76	8.14	1.6	2.37	0.84	2.97	1.94	2.08	21.47				Location 2	2.69333	28.57
				P1 1.5m	0.77	2.75	8.07	1.6	1.95	0.9	2.73	1.17	1.88	19.95				Location 3	3.07667	29.94
				P2 0.5m	3.19	6.85	6.57	2.57	1.71	0.82	4.83	2.18	2.93	28.72	28.57			Location 4	1.62333	14.13
				P2 1.0m	1.23	4.59	10.73	1.86	2.11	0.86	4.67	2.53	2.65	28.57				Location 5	2.25333	18.69
				P2 1.5m	1.44	4.81	12.13	1.6	1.74	1.05	4.13	1.49	2.5	28.41				Location 6	7.07333	67.54
				P3 0.5m	3.26	5.89	7.41	3.74	1.89	1.81	3.18	1.94	3.21	29.12	29.94			Location 7	1.70333	15.08
				P3 1.0m	1.84	4.11	11.66	3.37	1.88	1.96	3.79	2.28	3.14	30.89
				P3 1.5m	1.96	5.59	11.22	1.6	1.82	2.67	3.54	1.39	2.88	29.79
				P4 0.5m	1.13	2.3	1.96	1.19	1.17	1.17	1.93	1.17	1.44	12.03	14.13
				P4 1.0m	1.04	2.3	4.1	1.16	1.31	1.95	1.78	1.63	1.74	15.27
				P4 1.5m	1.02	2.45	4.04	1.6	1.33	1.36	2.31	0.99	1.69	15.1
				P5 0.5m	2.29	3.9	1.97	2.39	3.12	1.81	2.99	1.69	2.43	20.16	18.69
				P5 1.0m	1.31	2.69	3.02	2.24	2.83	1.69	2.59	2.19	2.25	18.57
				P5 1.5m	1.76	2.63	3.22	1.6	2.24	2.1	2.56	1.23	2.08	17.33
				P6 0.5m	16.02	11.54	16.47	8.48	5.85	5.78	7.85	2.29	7.94	74.29	67.54
				P6 1.0m	10.04	9.15	16.08	7.14	5.36	5.33	8.57	3.23	7.33	64.91
				P6 1.5m	9.22	14.45	17.51	1.6	4.46	5.52	8.71	1.95	5.95	63.42
				P7 0.5m	3.61	4.72	1.5	1.59	1.68	1.28	1.5	1.05	1.85	16.93	15.08
				P7 1.0m	2.8	3.28	1.57	1.66	1.28	1.34	1.36	1.37	1.72	14.64
				P7 1.5m	2.6	3.42	1.64	1.6	1.01	1.26	1.34	0.81	1.54	13.67
													2.92	27.73	27.73
				Mean	3.28	4.94	7.28	2.48	2.37	2.02	3.65	1.7
